# Supplementary material for: Extracorporeal carbon dioxide removal for acute hypercapnic exacerbations of chronic obstructive pulmonary disease: study protocol for a randomised controlled trial
Source: Trials. 2019 Jul 30;20:465. doi: 10.1186/s13063-019-3548-4 (PMC6664508; doi:10.1186/s13063-019-3548-4)
Supplement: Supplementary file 1 — Contains a consultee assent form, Consultee information sheet, the participant consent and the participant information sheet. (ZIP 339 kb) [file 13063_2019_3548_MOESM1_ESM.zip]

Archive with 4 entries (4 files):
- Consultee Assent formR1.docx
- Consultee information sheetR1.docx
- Participant Consent formR1.docx
- Participant information sheetR1.docx
